# Supplementary material for: Voltage control of multiferroic magnon torque for reconfigurable logic-in-memory
Source: Nat Commun. 2024 Jul 16;15:5975. doi: 10.1038/s41467-024-50372-3 (PMC11252438; doi:10.1038/s41467-024-50372-3)
Supplement: Supplementary file 5 — Source Data [file 41467_2024_50372_MOESM5_ESM.zip]

Archive with 4 entries (4 files):
- Figure 2c data.xlsx
- Figure 2d data.xlsx
- Figure 2e data.xlsx
- Figure 3c data.xlsx
