# Supplementary material for: Voltage control of multiferroic magnon torque for reconfigurable logic-in-memory
Source: Nat Commun. 2024 Jul 16;15:5975. doi: 10.1038/s41467-024-50372-3 (PMC11252438; doi:10.1038/s41467-024-50372-3)
Supplement: Supplementary file 5 — Source Data [file 41467_2024_50372_MOESM5_ESM.zip › Figure 2c data.xlsx]

## Sheet: Sheet1
-30.9081	-0.95252
-30.7761	-0.95223
-30.6441	-0.95202
-30.5122	-0.95182
-30.3802	-0.95161
-30.2482	-0.9513
-30.1163	-0.95109
-29.9843	-0.95091
-29.8523	-0.95081
-29.7204	-0.95067
-29.5884	-0.95064
-29.4565	-0.95057
-29.3245	-0.9505
-29.1926	-0.9505
-29.0607	-0.95049
-28.9287	-0.95053
-28.7968	-0.95068
-28.6649	-0.95079
-28.533	-0.95095
-28.4011	-0.95103
-28.2691	-0.95111
-28.1372	-0.95122
-28.0053	-0.95139
-27.8734	-0.95159
-27.7415	-0.95181
-27.6096	-0.95197
-27.4778	-0.95197
-27.3459	-0.95192
-27.214	-0.9517
-27.0821	-0.9518
-26.9502	-0.95189
-26.8184	-0.95192
-26.6865	-0.95202
-26.5547	-0.95204
-26.4228	-0.95201
-26.291	-0.95203
-26.1591	-0.95218
-26.0273	-0.95234
-25.8955	-0.95249
-25.7636	-0.95239
-25.6318	-0.95218
-25.5	-0.95197
-25.3682	-0.95169
-25.2364	-0.95138
-25.1046	-0.95118
-24.9728	-0.95091
-24.841	-0.95068
-24.7092	-0.95053
-24.5774	-0.95032
-24.4457	-0.95029
-24.3139	-0.95028
-24.1821	-0.95034
-24.0504	-0.95036
-23.9186	-0.95051
-23.7869	-0.95058
-23.6551	-0.95086
-23.5234	-0.95104
-23.3916	-0.95135
-23.2599	-0.95175
-23.1282	-0.9521
-22.9965	-0.95245
-22.8648	-0.9526
-22.7331	-0.95287
-22.6014	-0.95303
-22.4697	-0.95318
-22.338	-0.95328
-22.2064	-0.95339
-22.0747	-0.9534
-21.943	-0.95341
-21.8114	-0.95335
-21.6797	-0.95342
-21.5481	-0.95358
-21.4164	-0.95355
-21.2848	-0.95345
-21.1532	-0.95335
-21.0216	-0.95333
-20.8899	-0.95336
-20.7583	-0.95322
-20.6267	-0.95305
-20.4951	-0.95302
-20.3636	-0.95294
-20.232	-0.95284
-20.1004	-0.95259
-19.9688	-0.95245
-19.8373	-0.9523
-19.7057	-0.95213
-19.5742	-0.95195
-19.4427	-0.95192
-19.3111	-0.95198
-19.1796	-0.95191
-19.0481	-0.95166
-18.9166	-0.95165
-18.7851	-0.95184
-18.6536	-0.95198
-18.5221	-0.95217
-18.3906	-0.95218
-18.2592	-0.95225
-18.1277	-0.95231
-17.9962	-0.95231
-17.8648	-0.9523
-17.7334	-0.9523
-17.6019	-0.95218
-17.4705	-0.95207
-17.3391	-0.9519
-17.2077	-0.95167
-17.0763	-0.95147
-16.9449	-0.9513
-16.8135	-0.95102
-16.6821	-0.95072
-16.5508	-0.95038
-16.4194	-0.95024
-16.288	-0.95017
-16.1567	-0.95008
-16.0254	-0.95012
-15.894	-0.95016
-15.7627	-0.95033
-15.6314	-0.95046
-15.5001	-0.95066
-15.3688	-0.95098
-15.2375	-0.9515
-15.1062	-0.95193
-14.975	-0.95228
-14.8437	-0.95258
-14.7125	-0.95277
-14.5812	-0.95297
-14.45	-0.95312
-14.3188	-0.95315
-14.1876	-0.95317
-14.0564	-0.953
-13.9252	-0.95271
-13.794	-0.95256
-13.6628	-0.95245
-13.5316	-0.95235
-13.4005	-0.95224
-13.2693	-0.95207
-13.1382	-0.952
-13.007	-0.95198
-12.8759	-0.9522
-12.7448	-0.95235
-12.6137	-0.95249
-12.4826	-0.95245
-12.3515	-0.95222
-12.2204	-0.9521
-12.0894	-0.95219
-11.9583	-0.95224
-11.8273	-0.95216
-11.6962	-0.95211
-11.5652	-0.95187
-11.4342	-0.9518
-11.3032	-0.95176
-11.1722	-0.95175
-11.0412	-0.95197
-10.9102	-0.95213
-10.7793	-0.95224
-10.6483	-0.95256
-10.5174	-0.9528
-10.3864	-0.95297
-10.2555	-0.9531
-10.1246	-0.95317
-9.99367	-0.95311
-9.86278	-0.95294
-9.73189	-0.95276
-9.60102	-0.95257
-9.47016	-0.95234
-9.3393	-0.95196
-9.20846	-0.95166
-9.07763	-0.9515
-8.94681	-0.95134
-8.816	-0.95113
-8.6852	-0.95118
-8.55441	-0.95128
-8.42363	-0.95126
-8.29287	-0.95127
-8.16211	-0.95124
-8.03137	-0.95124
-7.90063	-0.95138
-7.76991	-0.9514
-7.6392	-0.95146
-7.5085	-0.95155
-7.37781	-0.95157
-7.24713	-0.95173
-7.11647	-0.95204
-6.98581	-0.95232
-6.85517	-0.95272
-6.72454	-0.95312
-6.59392	-0.95338
-6.46331	-0.95368
-6.33271	-0.95393
-6.20213	-0.95409
-6.07155	-0.95411
-5.94099	-0.95406
-5.81044	-0.95375
-5.6799	-0.95339
-5.54938	-0.9529
-5.41886	-0.95239
-5.28836	-0.95185
-5.15787	-0.95137
-5.02739	-0.95091
-4.89693	-0.95078
-4.76647	-0.95062
-4.63603	-0.95052
-4.5056	-0.95064
-4.37519	-0.95081
-4.24478	-0.95103
-4.11439	-0.9513
-3.98401	-0.95157
-3.85364	-0.95182
-3.72329	-0.952
-3.59295	-0.95202
-3.46262	-0.95227
-3.3323	-0.95235
-3.20199	-0.95242
-3.0717	-0.95229
-2.94142	-0.95225
-2.81116	-0.9522
-2.68091	-0.95214
-2.55067	-0.95213
-2.42044	-0.95223
-2.29022	-0.95231
-2.16002	-0.95241
-2.02984	-0.95259
-1.89966	-0.95271
-1.7695	-0.9529
-1.63935	-0.9529
-1.50922	-0.95284
-1.3791	-0.95292
-1.24899	-0.9529
-1.11889	-0.95291
-0.98881	-0.9529
-0.85874	-0.95284
-0.72869	-0.95285
-0.59865	-0.95264
-0.46862	-0.95259
-0.33861	-0.95247
-0.20861	-0.95255
-0.07863	-0.95235
0.05135	-0.95221
0.1813	-0.95204
0.31125	-0.95198
0.44118	-0.95171
0.57109	-0.95135
0.70099	-0.95125
0.83088	-0.95116
0.96076	-0.9512
1.09062	-0.95109
1.22046	-0.9512
1.35029	-0.95121
1.48011	-0.95123
1.60991	-0.95118
1.7397	-0.9513
1.86947	-0.95152
1.99923	-0.95172
2.12897	-0.95184
2.2587	-0.95214
2.38842	-0.95252
2.51812	-0.95265
2.6478	-0.95269
2.77747	-0.95263
2.90713	-0.95246
3.03677	-0.95231
3.16639	-0.95211
3.296	-0.9519
3.4256	-0.95171
3.55518	-0.95131
3.68475	-0.95076
3.8143	-0.95054
3.94383	-0.95051
4.07335	-0.95051
4.20286	-0.9505
4.33235	-0.9504
4.46182	-0.95026
4.59128	-0.95018
4.72072	-0.95004
4.85015	-0.95013
4.97956	-0.95035
5.10896	-0.95049
5.23834	-0.95059
5.3677	-0.95081
5.49705	-0.95101
5.62639	-0.95123
5.7557	-0.9515
5.88501	-0.95166
6.01429	-0.95181
6.14356	-0.95172
6.27282	-0.95159
6.40205	-0.95128
6.53128	-0.93882
6.66048	-0.86571
6.78967	-0.0697
6.91884	0.81366
7.048	0.87915
7.17714	0.87968
7.30627	0.88049
7.43537	0.89269
7.56446	0.89319
7.69354	0.90362
7.8226	0.90391
7.95164	0.90445
8.08066	0.90549
8.20967	0.91564
8.33866	0.91583
8.46764	0.91602
8.5966	0.9163
8.72554	0.91702
8.85446	0.93211
8.98337	0.93224
9.11226	0.93248
9.24113	0.933
9.36999	0.9336
9.49883	0.93435
9.62765	0.94478
9.75645	0.94487
9.88524	0.94506
10.014	0.94509
10.1428	0.94526
10.2715	0.94539
10.4002	0.94545
10.5289	0.94546
10.6576	0.9455
10.7863	0.94555
10.9149	0.94571
11.0435	0.94602
11.1722	0.94637
11.3008	0.94665
11.4293	0.94677
11.5579	0.94674
11.6864	0.94686
11.8149	0.94709
11.9435	0.94722
12.0719	0.9473
12.2004	0.94718
12.3288	0.94686
12.4573	0.9464
12.5857	0.9462
12.7141	0.94592
12.8425	0.94589
12.9708	0.94574
13.0992	0.94565
13.2275	0.94579
13.3558	0.94588
13.4841	0.94616
13.6123	0.94637
13.7406	0.94671
13.8688	0.94703
13.997	0.94751
14.1252	0.94791
14.2534	0.94833
14.3816	0.94873
14.5097	0.94899
14.6378	0.94932
14.7659	0.94968
14.894	0.94992
15.022	0.95013
15.1501	0.95032
15.2781	0.95043
15.4061	0.9504
15.5341	0.9504
15.662	0.95016
15.79	0.95003
15.9179	0.95003
16.0458	0.94981
16.1737	0.94976
16.3016	0.94968
16.4294	0.94948
16.5572	0.94937
16.685	0.94944
16.8128	0.94958
16.9406	0.94987
17.0683	0.95007
17.1961	0.95012
17.3238	0.9502
17.4515	0.95012
17.5791	0.94998
17.7068	0.94987
17.8344	0.94966
17.962	0.94944
18.0896	0.9492
18.2172	0.94899
18.3447	0.9488
18.4722	0.94869
18.5998	0.94874
18.7272	0.94883
18.8547	0.94898
18.9822	0.94919
19.1096	0.94954
19.237	0.94994
19.3644	0.95027
19.4917	0.95051
19.6191	0.95064
19.7464	0.95067
19.8737	0.95081
20.001	0.95093
20.1282	0.95103
20.2555	0.95111
20.3827	0.95107
20.5099	0.95104
20.637	0.95106
20.7642	0.95111
20.8913	0.9512
21.0184	0.95137
21.1455	0.95118
21.2726	0.95103
21.3996	0.95072
21.5267	0.95058
21.6537	0.95042
21.7807	0.95021
21.9076	0.9499
22.0346	0.94943
22.1615	0.94912
22.2884	0.94875
22.4152	0.94859
22.5421	0.94854
22.6689	0.94869
22.7957	0.94868
22.9225	0.94885
23.0493	0.94896
23.176	0.94909
23.3027	0.94941
23.4294	0.94963
23.5561	0.9498
23.6828	0.95
23.8094	0.9502
23.936	0.95031
24.0626	0.95041
24.1892	0.95046
24.3157	0.95062
24.4422	0.95079
24.5687	0.95092
24.6952	0.95105
24.8217	0.95132
24.9481	0.95147
25.0745	0.9516
25.2009	0.95172
25.3273	0.95184
25.4536	0.95188
25.5799	0.95182
25.7062	0.95184
25.8325	0.95178
25.9587	0.9518
26.0849	0.9517
26.2112	0.95167
26.3373	0.95159
26.4635	0.95167
26.5896	0.95178
26.7157	0.95192
26.8418	0.95212
26.9679	0.95233
27.0939	0.9527
27.2199	0.95291
27.3459	0.95308
27.4719	0.95337
27.5978	0.95367
27.7238	0.95384
27.8497	0.95398
27.9755	0.95411
28.1014	0.95421
28.2272	0.95415
28.353	0.95403
28.4788	0.95394
28.6045	0.95404
28.7303	0.95403
28.856	0.95393
28.9817	0.9538
29.1073	0.95381
29.233	0.95375
29.3586	0.95366
29.4842	0.95381
29.6097	0.9538
29.7353	0.95388
29.8608	0.9538
29.9863	0.95376
30.1117	0.95375
30.2372	0.95394
30.3626	0.95391
30.488	0.95402
30.6133	0.95404
30.7387	0.95403
30.864	0.95417
30.9893	0.95421
30.9893	0.9506
30.864	0.95069
30.7387	0.95088
30.6133	0.95105
30.488	0.95124
30.3626	0.95161
30.2372	0.95196
30.1117	0.95225
29.9863	0.95258
29.8608	0.95269
29.7353	0.9527
29.6097	0.95258
29.4842	0.95233
29.3586	0.95207
29.233	0.95195
29.1073	0.95165
28.9817	0.95141
28.856	0.95115
28.7303	0.95098
28.6045	0.95097
28.4788	0.951
28.353	0.95099
28.2272	0.95104
28.1014	0.95115
27.9755	0.95115
27.8497	0.95116
27.7238	0.95102
27.5978	0.95104
27.4719	0.95095
27.3459	0.95078
27.2199	0.95086
27.0939	0.95086
26.9679	0.95094
26.8418	0.95093
26.7157	0.95086
26.5896	0.95087
26.4635	0.95098
26.3373	0.95091
26.2112	0.95083
26.0849	0.95082
25.9587	0.95075
25.8325	0.95077
25.7062	0.95077
25.5799	0.95083
25.4536	0.95077
25.3273	0.9506
25.2009	0.95051
25.0745	0.95052
24.9481	0.95046
24.8217	0.95044
24.6952	0.9503
24.5687	0.95
24.4422	0.94973
24.3157	0.94967
24.1892	0.94975
24.0626	0.94986
23.936	0.94996
23.8094	0.95001
23.6828	0.95025
23.5561	0.95041
23.4294	0.95058
23.3027	0.95079
23.176	0.95089
23.0493	0.95079
22.9225	0.9507
22.7957	0.95061
22.6689	0.95035
22.5421	0.95021
22.4152	0.95011
22.2884	0.95001
22.1615	0.94998
22.0346	0.95018
21.9076	0.95056
21.7807	0.95083
21.6537	0.951
21.5267	0.95114
21.3996	0.95147
21.2726	0.95173
21.1455	0.95178
21.0184	0.95193
20.8913	0.95201
20.7642	0.95194
20.637	0.95177
20.5099	0.95181
20.3827	0.95198
20.2555	0.95214
20.1282	0.95218
20.001	0.9523
19.8737	0.95245
19.7464	0.95245
19.6191	0.95248
19.4917	0.95262
19.3644	0.95263
19.237	0.95255
19.1096	0.95234
18.9822	0.95211
18.8547	0.95198
18.7272	0.95178
18.5998	0.95162
18.4722	0.95149
18.3447	0.95134
18.2172	0.95121
18.0896	0.95106
17.962	0.951
17.8344	0.95096
17.7068	0.95107
17.5791	0.95121
17.4515	0.95124
17.3238	0.95137
17.1961	0.95151
17.0683	0.95158
16.9406	0.95174
16.8128	0.95193
16.685	0.95182
16.5572	0.95182
16.4294	0.95176
16.3016	0.9515
16.1737	0.95135
16.0458	0.95109
15.9179	0.95072
15.79	0.95044
15.662	0.95004
15.5341	0.9497
15.4061	0.94958
15.2781	0.94952
15.1501	0.94964
15.022	0.94986
14.894	0.95003
14.7659	0.95015
14.6378	0.95039
14.5097	0.95051
14.3816	0.9507
14.2534	0.95101
14.1252	0.95117
13.997	0.95126
13.8688	0.95109
13.7406	0.95107
13.6123	0.9511
13.4841	0.95124
13.3558	0.95129
13.2275	0.95144
13.0992	0.95149
12.9708	0.95154
12.8425	0.95159
12.7141	0.95156
12.5857	0.95167
12.4573	0.95165
12.3288	0.95171
12.2004	0.95173
12.0719	0.95183
11.9435	0.95186
11.8149	0.95189
11.6864	0.95176
11.5579	0.95175
11.4293	0.95177
11.3008	0.95168
11.1722	0.95152
11.0435	0.95121
10.9149	0.95093
10.7863	0.95054
10.6576	0.95037
10.5289	0.95019
10.4002	0.95012
10.2715	0.95006
10.1428	0.95002
10.014	0.95004
9.88524	0.95006
9.75645	0.95008
9.62765	0.95002
9.49883	0.94996
9.36999	0.9497
9.24113	0.94946
9.11226	0.94911
8.98337	0.94873
8.85446	0.94828
8.72554	0.948
8.5966	0.94804
8.46764	0.94797
8.33866	0.94791
8.20967	0.94791
8.08066	0.94811
7.95164	0.94819
7.8226	0.94831
7.69354	0.94843
7.56446	0.94873
7.43537	0.9488
7.30627	0.94856
7.17714	0.94857
7.048	0.94875
6.91884	0.94901
6.78967	0.94912
6.66048	0.94942
6.53128	0.94975
6.40205	0.95002
6.27282	0.9502
6.14356	0.9504
6.01429	0.95053
5.88501	0.95059
5.7557	0.95046
5.62639	0.95021
5.49705	0.95002
5.3677	0.9497
5.23834	0.94943
5.10896	0.94916
4.97956	0.94894
4.85015	0.94884
4.72072	0.94861
4.59128	0.94835
4.46182	0.94832
4.33235	0.94851
4.20286	0.94873
4.07335	0.94899
3.94383	0.94915
3.8143	0.94933
3.68475	0.94946
3.55518	0.94951
3.4256	0.94986
3.296	0.95016
3.16639	0.95039
3.03677	0.95057
2.90713	0.95058
2.77747	0.95067
2.6478	0.95086
2.51812	0.95106
2.38842	0.95132
2.2587	0.95161
2.12897	0.95179
1.99923	0.95192
1.86947	0.95199
1.7397	0.95204
1.60991	0.95212
1.48011	0.95211
1.35029	0.95211
1.22046	0.95222
1.09062	0.95225
0.96076	0.95224
0.83088	0.95219
0.70099	0.95244
0.57109	0.95253
0.44118	0.95252
0.31125	0.95253
0.1813	0.9525
0.05135	0.95235
-0.07863	0.95205
-0.20861	0.95181
-0.33861	0.95169
-0.46862	0.95168
-0.59865	0.95154
-0.72869	0.95152
-0.85874	0.95145
-0.98881	0.95137
-1.11889	0.9514
-1.24899	0.95156
-1.3791	0.95181
-1.50922	0.95193
-1.63935	0.95204
-1.7695	0.95199
-1.89966	0.95188
-2.02984	0.95195
-2.16002	0.952
-2.29022	0.95204
-2.42044	0.95192
-2.55067	0.9518
-2.68091	0.95159
-2.81116	0.95135
-2.94142	0.95112
-3.0717	0.95086
-3.20199	0.95064
-3.3323	0.95034
-3.46262	0.95024
-3.59295	0.95026
-3.72329	0.95044
-3.85364	0.95037
-3.98401	0.95041
-4.11439	0.95062
-4.24478	0.95082
-4.37519	0.95129
-4.5056	0.95174
-4.63603	0.95209
-4.76647	0.95229
-4.89693	0.95235
-5.02739	0.95237
-5.15787	0.95257
-5.28836	0.95273
-5.41886	0.9528
-5.54938	0.95269
-5.6799	0.95239
-5.81044	0.95222
-5.94099	0.95208
-6.07155	0.95202
-6.20213	0.95159
-6.33271	0.93453
-6.46331	0.83737
-6.59392	0.32608
-6.72454	-0.71105
-6.85517	-0.84925
-6.98581	-0.86362
-7.11647	-0.86447
-7.24713	-0.87859
-7.37781	-0.87877
-7.5085	-0.87929
-7.6392	-0.87999
-7.76991	-0.89437
-7.90063	-0.89453
-8.03137	-0.89502
-8.16211	-0.89591
-8.29287	-0.89706
-8.42363	-0.89832
-8.55441	-0.91335
-8.6852	-0.91355
-8.816	-0.91407
-8.94681	-0.91505
-9.07763	-0.92704
-9.20846	-0.92727
-9.3393	-0.92769
-9.47016	-0.92865
-9.60102	-0.92978
-9.73189	-0.93101
-9.86278	-0.93238
-9.99367	-0.93386
-10.1246	-0.9443
-10.2555	-0.94464
-10.3864	-0.94518
-10.5174	-0.94581
-10.6483	-0.94642
-10.7793	-0.94694
-10.9102	-0.94742
-11.0412	-0.94797
-11.1722	-0.94837
-11.3032	-0.94881
-11.4342	-0.94923
-11.5652	-0.94923
-11.6962	-0.94907
-11.8273	-0.94884
-11.9583	-0.94874
-12.0894	-0.94882
-12.2204	-0.94888
-12.3515	-0.94888
-12.4826	-0.94895
-12.6137	-0.94903
-12.7448	-0.94907
-12.8759	-0.94931
-13.007	-0.94963
-13.1382	-0.94982
-13.2693	-0.94991
-13.4005	-0.95003
-13.5316	-0.95018
-13.6628	-0.95024
-13.794	-0.95034
-13.9252	-0.95036
-14.0564	-0.95036
-14.1876	-0.95018
-14.3188	-0.94988
-14.45	-0.94971
-14.5812	-0.94942
-14.7125	-0.94904
-14.8437	-0.94873
-14.975	-0.94834
-15.1062	-0.94809
-15.2375	-0.94809
-15.3688	-0.94827
-15.5001	-0.94847
-15.6314	-0.94874
-15.7627	-0.94898
-15.894	-0.94932
-16.0254	-0.9496
-16.1567	-0.94974
-16.288	-0.94989
-16.4194	-0.94991
-16.5508	-0.94954
-16.6821	-0.94903
-16.8135	-0.94874
-16.9449	-0.94857
-17.0763	-0.94832
-17.2077	-0.94811
-17.3391	-0.94796
-17.4705	-0.94795
-17.6019	-0.94817
-17.7334	-0.94836
-17.8648	-0.94871
-17.9962	-0.94899
-18.1277	-0.94903
-18.2592	-0.94885
-18.3906	-0.94894
-18.5221	-0.94904
-18.6536	-0.94915
-18.7851	-0.94919
-18.9166	-0.94922
-19.0481	-0.94928
-19.1796	-0.94951
-19.3111	-0.94985
-19.4427	-0.95024
-19.5742	-0.95055
-19.7057	-0.95066
-19.8373	-0.95071
-19.9688	-0.95082
-20.1004	-0.95097
-20.232	-0.95101
-20.3636	-0.95109
-20.4951	-0.95096
-20.6267	-0.95082
-20.7583	-0.95079
-20.8899	-0.95093
-21.0216	-0.9511
-21.1532	-0.95132
-21.2848	-0.95125
-21.4164	-0.9513
-21.5481	-0.9515
-21.6797	-0.95166
-21.8114	-0.95195
-21.943	-0.95204
-22.0747	-0.95213
-22.2064	-0.95221
-22.338	-0.95232
-22.4697	-0.95233
-22.6014	-0.95261
-22.7331	-0.95292
-22.8648	-0.953
-22.9965	-0.95318
-23.1282	-0.95326
-23.2599	-0.95355
-23.3916	-0.95378
-23.5234	-0.95393
-23.6551	-0.95406
-23.7869	-0.95431
-23.9186	-0.95433
-24.0504	-0.95427
-24.1821	-0.95433
-24.3139	-0.95422
-24.4457	-0.95405
-24.5774	-0.95384
-24.7092	-0.95366
-24.841	-0.95365
-24.9728	-0.95364
-25.1046	-0.95367
-25.2364	-0.95389
-25.3682	-0.95412
-25.5	-0.95423
-25.6318	-0.95441
-25.7636	-0.95471
-25.8955	-0.95505
-26.0273	-0.95523
-26.1591	-0.95531
-26.291	-0.95523
-26.4228	-0.95501
-26.5547	-0.9548
-26.6865	-0.95443
-26.8184	-0.9541
-26.9502	-0.95382
-27.0821	-0.9535
-27.214	-0.95323
-27.3459	-0.95306
-27.4778	-0.95287
-27.6096	-0.95287
-27.7415	-0.95293
-27.8734	-0.9529
-28.0053	-0.95303
-28.1372	-0.95319
-28.2691	-0.95338
-28.4011	-0.95352
-28.533	-0.95368
-28.6649	-0.95374
-28.7968	-0.95378
-28.9287	-0.95369
-29.0607	-0.9537
-29.1926	-0.95375
-29.3245	-0.9537
-29.4565	-0.95372
-29.5884	-0.95371
-29.7204	-0.95393
-29.8523	-0.95399
-29.9843	-0.95418
-30.1163	-0.95444
-30.2482	-0.9547
-30.3802	-0.95489
-30.5122	-0.95497
-30.6441	-0.95516
-30.7761	-0.95515
-30.9081	-0.95517
