# Supplementary material for: Voltage control of multiferroic magnon torque for reconfigurable logic-in-memory
Source: Nat Commun. 2024 Jul 16;15:5975. doi: 10.1038/s41467-024-50372-3 (PMC11252438; doi:10.1038/s41467-024-50372-3)
Supplement: Supplementary file 5 — Source Data [file 41467_2024_50372_MOESM5_ESM.zip › Figure 2d data.xlsx]

## Sheet: Sheet1
	Hx=-10 mT		Hx=10 mT
-20	-0.8485	-20	0.86845
-18	-0.72853	-18	0.68335
-16	0.14708	-16	-0.79787
-14	0.86059	-14	-0.85616
-12	0.85838	-12	-0.85333
-10	0.85761	-10	-0.85404
-8	0.85955	-8	-0.85481
-6	0.85912	-6	-0.85708
-4	0.85875	-4	-0.85483
-2	0.85858	-2	-0.85607
0	0.85943	0	-0.85317
2	0.85724	2	-0.85407
4	0.85818	4	-0.85474
6	0.85784	6	-0.852
8	0.85323	8	-0.85007
10	0.85576	10	-0.84937
12	0.85603	12	-0.85036
14	0.8549	14	-0.85248
16	0.85319	16	-0.84833
18	0.84553	18	-0.84961
20	0.81702	20	-0.84606
20	0.81612	20	-0.83254
18	0.64182	18	-0.73849
16	-0.86294	16	-0.12231
14	-0.85923	14	0.81968
12	-0.8566	12	0.8378
10	-0.8611	10	0.83712
8	-0.8596	8	0.8476
6	-0.858	6	0.84948
4	-0.85853	4	0.84784
2	-0.8619	2	0.85211
0	-0.85942	0	0.85317
-2	-0.86165	-2	0.85408
-4	-0.8652	-4	0.85433
-6	-0.86232	-6	0.85162
-8	-0.86812	-8	0.85404
-10	-0.86472	-10	0.85102
-12	-0.86613	-12	0.85184
-14	-0.86478	-14	0.85109
-16	-0.86765	-16	0.85025
-18	-0.86245	-18	0.84277
-20	-0.86228	-20	0.83812
