# Supplementary material for: Voltage control of multiferroic magnon torque for reconfigurable logic-in-memory
Source: Nat Commun. 2024 Jul 16;15:5975. doi: 10.1038/s41467-024-50372-3 (PMC11252438; doi:10.1038/s41467-024-50372-3)
Supplement: Supplementary file 5 — Source Data [file 41467_2024_50372_MOESM5_ESM.zip › Figure 2e data.xlsx]

## Sheet: Sheet1
Hx	Ic(-)	Ic(+)		Fitting 1		Fitting 2
-150	-13.47	13.64	200	-12.9857	200	12.9857
-100	-15.18	15.34	195	-13.0793	195	13.0793
-50	-15.94	15.91	190	-13.1728	190	13.1728
-10	-16.33	16.4	185	-13.2662	185	13.2662
10	-16.4	16.35	180	-13.3598	180	13.3598
50	-15.78	15.38	175	-13.4533	175	13.4533
100	-15.27	15.25	170	-13.5467	170	13.5467
150	-13.87	13.83	165	-13.6402	165	13.6402
			160	-13.7338	160	13.7338
			155	-13.8272	155	13.8272
			150	-13.9207	150	13.9207
			145	-14.0143	145	14.0143
			140	-14.1077	140	14.1077
			135	-14.2012	135	14.2012
			130	-14.2948	130	14.2948
			125	-14.3882	125	14.3882
			120	-14.4817	120	14.4817
			115	-14.5753	115	14.5753
			110	-14.6687	110	14.6687
			105	-14.7622	105	14.7622
			100	-14.8558	100	14.8558
			95	-14.9492	95	14.9492
			90	-15.0427	90	15.0427
			85	-15.1363	85	15.1363
			80	-15.2297	80	15.2297
			75	-15.3232	75	15.3232
			70	-15.4168	70	15.4168
			65	-15.5102	65	15.5102
			60	-15.6037	60	15.6037
			55	-15.6973	55	15.6973
			50	-15.7907	50	15.7907
			45	-15.8842	45	15.8842
			40	-15.9778	40	15.9778
			35	-16.0712	35	16.0712
			30	-16.1648	30	16.1648
			25	-16.2583	25	16.2583
			20	-16.3517	20	16.3517
			15	-16.4453	15	16.4453
			10	-16.5388	10	16.5388
			5	-16.6322	5	16.6322
			-5	-16.6322	-5	16.6322
			-10	-16.5388	-10	16.5388
			-15	-16.4453	-15	16.4453
			-20	-16.3517	-20	16.3517
			-25	-16.2583	-25	16.2583
			-30	-16.1648	-30	16.1648
			-35	-16.0712	-35	16.0712
			-40	-15.9778	-40	15.9778
			-45	-15.8842	-45	15.8842
			-50	-15.7907	-50	15.7907
			-55	-15.6973	-55	15.6973
			-60	-15.6037	-60	15.6037
			-65	-15.5102	-65	15.5102
			-70	-15.4168	-70	15.4168
			-75	-15.3232	-75	15.3232
			-80	-15.2297	-80	15.2297
			-85	-15.1363	-85	15.1363
			-90	-15.0427	-90	15.0427
			-95	-14.9492	-95	14.9492
			-100	-14.8558	-100	14.8558
			-105	-14.7622	-105	14.7622
			-110	-14.6687	-110	14.6687
			-115	-14.5753	-115	14.5753
			-120	-14.4817	-120	14.4817
			-125	-14.3882	-125	14.3882
			-130	-14.2948	-130	14.2948
			-135	-14.2012	-135	14.2012
			-140	-14.1077	-140	14.1077
			-145	-14.0143	-145	14.0143
			-150	-13.9207	-150	13.9207
			-155	-13.8272	-155	13.8272
			-160	-13.7338	-160	13.7338
			-165	-13.6402	-165	13.6402
			-170	-13.5467	-170	13.5467
			-175	-13.4533	-175	13.4533
			-180	-13.3598	-180	13.3598
			-185	-13.2662	-185	13.2662
			-190	-13.1728	-190	13.1728
			-195	-13.0793	-195	13.0793
			-200	-12.9857	-200	12.9857
			--	--	--	--
			--	--	--	--
			--	--	--	--
			--	--	--	--
			--	--	--	--
			--	--	--	--
			--	--	--	--
			--	--	--	--
			--	--	--	--
			--	--	--	--
			--	--	--	--
			--	--	--	--
			--	--	--	--
			--	--	--	--
			--	--	--	--
			--	--	--	--
			--	--	--	--
			--	--	--	--
			--	--	--	--
			--	--	--	--
			--	--	--	--
			--	--	--	--
			--	--	--	--
			--	--	--	--
			--	--	--	--
			--	--	--	--
			--	--	--	--
			--	--	--	--
			--	--	--	--
			--	--	--	--
			--	--	--	--
			--	--	--	--
			--	--	--	--
			--	--	--	--
			--	--	--	--
			--	--	--	--
			--	--	--	--
			--	--	--	--
			--	--	--	--
			--	--	--	--
			--	--	--	--
			--	--	--	--
			--	--	--	--
			--	--	--	--
			--	--	--	--
			--	--	--	--
			--	--	--	--
			--	--	--	--
			--	--	--	--
			--	--	--	--
			--	--	--	--
			--	--	--	--
			--	--	--	--
			--	--	--	--
			--	--	--	--
			--	--	--	--
			--	--	--	--
			--	--	--	--
			--	--	--	--
			--	--	--	--
			--	--	--	--
			--	--	--	--
			--	--	--	--
			--	--	--	--
			--	--	--	--
			--	--	--	--
			--	--	--	--
			--	--	--	--
			--	--	--	--
			--	--	--	--
			--	--	--	--
			--	--	--	--
			--	--	--	--
			--	--	--	--
			--	--	--	--
			--	--	--	--
			--	--	--	--
			--	--	--	--
			--	--	--	--
			--	--	--	--
			--	--	--	--
			--	--	--	--
			--	--	--	--
			--	--	--	--
			--	--	--	--
			--	--	--	--
			--	--	--	--
			--	--	--	--
			--	--	--	--
			--	--	--	--
			--	--	--	--
			--	--	--	--
			--	--	--	--
			--	--	--	--
			--	--	--	--
			--	--	--	--
			--	--	--	--
			--	--	--	--
			--	--	--	--
			--	--	--	--
			--	--	--	--
			--	--	--	--
			--	--	--	--
			--	--	--	--
			--	--	--	--
			--	--	--	--
			--	--	--	--
			--	--	--	--
			--	--	--	--
			--	--	--	--
			--	--	--	--
			--	--	--	--
			--	--	--	--
			--	--	--	--
			--	--	--	--
			--	--	--	--
			--	--	--	--
			--	--	--	--
			--	--	--	--
			--	--	--	--
			--	--	--	--
			--	--	--	--
			--	--	--	--
			--	--	--	--
			--	--	--	--
			--	--	--	--
			--	--	--	--
			--	--	--	--
			--	--	--	--
			--	--	--	--
			--	--	--	--
			--	--	--	--
			--	--	--	--
			--	--	--	--
			--	--	--	--
			--	--	--	--
			--	--	--	--
			--	--	--	--
			--	--	--	--
			--	--	--	--
			--	--	--	--
			--	--	--	--
			--	--	--	--
			--	--	--	--
			--	--	--	--
			--	--	--	--
			--	--	--	--
			--	--	--	--
			--	--	--	--
			--	--	--	--
			--	--	--	--
			--	--	--	--
			--	--	--	--
			--	--	--	--
			--	--	--	--
			--	--	--	--
			--	--	--	--
			--	--	--	--
			--	--	--	--
			--	--	--	--
			--	--	--	--
			--	--	--	--
			--	--	--	--
			--	--	--	--
			--	--	--	--
			--	--	--	--
			--	--	--	--
			--	--	--	--
			--	--	--	--
			--	--	--	--
			--	--	--	--
			--	--	--	--
			--	--	--	--
			--	--	--	--
			--	--	--	--
			--	--	--	--
			--	--	--	--
			--	--	--	--
			--	--	--	--
			--	--	--	--
			--	--	--	--
			--	--	--	--
			--	--	--	--
			--	--	--	--
			--	--	--	--
			--	--	--	--
			--	--	--	--
			--	--	--	--
			--	--	--	--
			--	--	--	--
			--	--	--	--
			--	--	--	--
			--	--	--	--
			--	--	--	--
			--	--	--	--
			--	--	--	--
			--	--	--	--
			--	--	--	--
			--	--	--	--
			--	--	--	--
			--	--	--	--
			--	--	--	--
			--	--	--	--
			--	--	--	--
			--	--	--	--
			--	--	--	--
			--	--	--	--
			--	--	--	--
			--	--	--	--
			--	--	--	--
			--	--	--	--
			--	--	--	--
			--	--	--	--
			--	--	--	--
			--	--	--	--
			--	--	--	--
			--	--	--	--
			--	--	--	--
			--	--	--	--
			--	--	--	--
			--	--	--	--
			--	--	--	--
			--	--	--	--
			--	--	--	--
			--	--	--	--
			--	--	--	--
			--	--	--	--
			--	--	--	--
			--	--	--	--
			--	--	--	--
			--	--	--	--
			--	--	--	--
			--	--	--	--
			--	--	--	--
			--	--	--	--
			--	--	--	--
			--	--	--	--
			--	--	--	--
			--	--	--	--
			--	--	--	--
			--	--	--	--
			--	--	--	--
			--	--	--	--
			--	--	--	--
			--	--	--	--
			--	--	--	--
			--	--	--	--
			--	--	--	--
			--	--	--	--
			--	--	--	--
			--	--	--	--
			--	--	--	--
			--	--	--	--
			--	--	--	--
			--	--	--	--
			--	--	--	--
			--	--	--	--
			--	--	--	--
			--	--	--	--
			--	--	--	--
			--	--	--	--
			--	--	--	--
			--	--	--	--
			--	--	--	--
			--	--	--	--
			--	--	--	--
			--	--	--	--
			--	--	--	--
			--	--	--	--
			--	--	--	--
			--	--	--	--
			--	--	--	--
			--	--	--	--
			--	--	--	--
			--	--	--	--
			--	--	--	--
			--	--	--	--
			--	--	--	--
			--	--	--	--
			--	--	--	--
			--	--	--	--
			--	--	--	--
			--	--	--	--
			--	--	--	--
			--	--	--	--
			--	--	--	--
			--	--	--	--
			--	--	--	--
			--	--	--	--
			--	--	--	--
			--	--	--	--
			--	--	--	--
			--	--	--	--
			--	--	--	--
			--	--	--	--
			--	--	--	--
			--	--	--	--
			--	--	--	--
			--	--	--	--
			--	--	--	--
			--	--	--	--
			--	--	--	--
			--	--	--	--
			--	--	--	--
			--	--	--	--
			--	--	--	--
			--	--	--	--
			--	--	--	--
			--	--	--	--
			--	--	--	--
			--	--	--	--
			--	--	--	--
			--	--	--	--
			--	--	--	--
			--	--	--	--
			--	--	--	--
			--	--	--	--
			--	--	--	--
			--	--	--	--
			--	--	--	--
			--	--	--	--
			--	--	--	--
			--	--	--	--
			--	--	--	--
			--	--	--	--
			--	--	--	--
			--	--	--	--
			--	--	--	--
			--	--	--	--
			--	--	--	--
			--	--	--	--
			--	--	--	--
			--	--	--	--
			--	--	--	--
			--	--	--	--
			--	--	--	--
			--	--	--	--
			--	--	--	--
			--	--	--	--
			--	--	--	--
			--	--	--	--
			--	--	--	--
			--	--	--	--
			--	--	--	--
			--	--	--	--
			--	--	--	--
			--	--	--	--
			--	--	--	--
			--	--	--	--
			--	--	--	--
			--	--	--	--
			--	--	--	--
			--	--	--	--
			--	--	--	--
			--	--	--	--
			--	--	--	--
			--	--	--	--
			--	--	--	--
			--	--	--	--
			--	--	--	--
			--	--	--	--
			--	--	--	--
			--	--	--	--
			--	--	--	--
			--	--	--	--
			--	--	--	--
			--	--	--	--
			--	--	--	--
			--	--	--	--
			--	--	--	--
			--	--	--	--
			--	--	--	--
			--	--	--	--
			--	--	--	--
			--	--	--	--
			--	--	--	--
			--	--	--	--
			--	--	--	--
			--	--	--	--
			--	--	--	--
			--	--	--	--
			--	--	--	--
			--	--	--	--
			--	--	--	--
			--	--	--	--
			--	--	--	--
			--	--	--	--
			--	--	--	--
			--	--	--	--
			--	--	--	--
			--	--	--	--
			--	--	--	--
			--	--	--	--
			--	--	--	--
			--	--	--	--
			--	--	--	--
			--	--	--	--
			--	--	--	--
			--	--	--	--
			--	--	--	--
			--	--	--	--
			--	--	--	--
			--	--	--	--
			--	--	--	--
			--	--	--	--
			--	--	--	--
			--	--	--	--
			--	--	--	--
			--	--	--	--
			--	--	--	--
			--	--	--	--
			--	--	--	--
			--	--	--	--
			--	--	--	--
			--	--	--	--
			--	--	--	--
			--	--	--	--
			--	--	--	--
			--	--	--	--
			--	--	--	--
			--	--	--	--
			--	--	--	--
			--	--	--	--
			--	--	--	--
			--	--	--	--
			--	--	--	--
			--	--	--	--
			--	--	--	--
			--	--	--	--
			--	--	--	--
			--	--	--	--
			--	--	--	--
			--	--	--	--
			--	--	--	--
			--	--	--	--
			--	--	--	--
			--	--	--	--
			--	--	--	--
			--	--	--	--
			--	--	--	--
			--	--	--	--
			--	--	--	--
			--	--	--	--
			--	--	--	--
			--	--	--	--
			--	--	--	--
			--	--	--	--
			--	--	--	--
			--	--	--	--
			--	--	--	--
			--	--	--	--
			--	--	--	--
			--	--	--	--
			--	--	--	--
			--	--	--	--
			--	--	--	--
			--	--	--	--
			--	--	--	--
			--	--	--	--
			--	--	--	--
			--	--	--	--
			--	--	--	--
			--	--	--	--
			--	--	--	--
			--	--	--	--
			--	--	--	--
			--	--	--	--
			--	--	--	--
			--	--	--	--
			--	--	--	--
			--	--	--	--
			--	--	--	--
			--	--	--	--
			--	--	--	--
			--	--	--	--
			--	--	--	--
			--	--	--	--
			--	--	--	--
			--	--	--	--
			--	--	--	--
			--	--	--	--
			--	--	--	--
			--	--	--	--
			--	--	--	--
			--	--	--	--
			--	--	--	--
			--	--	--	--
			--	--	--	--
			--	--	--	--
			--	--	--	--
			--	--	--	--
			--	--	--	--
			--	--	--	--
			--	--	--	--
			--	--	--	--
			--	--	--	--
			--	--	--	--
			--	--	--	--
			--	--	--	--
			--	--	--	--
			--	--	--	--
			--	--	--	--
			--	--	--	--
			--	--	--	--
			--	--	--	--
			--	--	--	--
			--	--	--	--
			--	--	--	--
			--	--	--	--
			--	--	--	--
			--	--	--	--
			--	--	--	--
			--	--	--	--
			--	--	--	--
			--	--	--	--
			--	--	--	--
			--	--	--	--
			--	--	--	--
			--	--	--	--
			--	--	--	--
			--	--	--	--
			--	--	--	--
			--	--	--	--
			--	--	--	--
			--	--	--	--
			--	--	--	--
			--	--	--	--
			--	--	--	--
			--	--	--	--
			--	--	--	--
			--	--	--	--
			--	--	--	--
			--	--	--	--
			--	--	--	--
			--	--	--	--
			--	--	--	--
			--	--	--	--
			--	--	--	--
			--	--	--	--
			--	--	--	--
			--	--	--	--
			--	--	--	--
			--	--	--	--
			--	--	--	--
			--	--	--	--
			--	--	--	--
			--	--	--	--
			--	--	--	--
			--	--	--	--
			--	--	--	--
			--	--	--	--
			--	--	--	--
			--	--	--	--
			--	--	--	--
			--	--	--	--
			--	--	--	--
			--	--	--	--
			--	--	--	--
			--	--	--	--
			--	--	--	--
			--	--	--	--
			--	--	--	--
			--	--	--	--
			--	--	--	--
			--	--	--	--
			--	--	--	--
			--	--	--	--
			--	--	--	--
			--	--	--	--
			--	--	--	--
			--	--	--	--
			--	--	--	--
			--	--	--	--
			--	--	--	--
			--	--	--	--
			--	--	--	--
			--	--	--	--
			--	--	--	--
			--	--	--	--
			--	--	--	--
			--	--	--	--
			--	--	--	--
			--	--	--	--
			--	--	--	--
			--	--	--	--
			--	--	--	--
			--	--	--	--
			--	--	--	--
			--	--	--	--
			--	--	--	--
			--	--	--	--
			--	--	--	--
			--	--	--	--
			--	--	--	--
			--	--	--	--
			--	--	--	--
			--	--	--	--
			--	--	--	--
			--	--	--	--
			--	--	--	--
			--	--	--	--
			--	--	--	--
			--	--	--	--
			--	--	--	--
			--	--	--	--
			--	--	--	--
			--	--	--	--
			--	--	--	--
			--	--	--	--
			--	--	--	--
			--	--	--	--
			--	--	--	--
			--	--	--	--
			--	--	--	--
			--	--	--	--
			--	--	--	--
			--	--	--	--
			--	--	--	--
			--	--	--	--
			--	--	--	--
			--	--	--	--
			--	--	--	--
			--	--	--	--
			--	--	--	--
			--	--	--	--
			--	--	--	--
			--	--	--	--
			--	--	--	--
			--	--	--	--
			--	--	--	--
			--	--	--	--
			--	--	--	--
			--	--	--	--
			--	--	--	--
			--	--	--	--
			--	--	--	--
			--	--	--	--
			--	--	--	--
			--	--	--	--
			--	--	--	--
			--	--	--	--
			--	--	--	--
			--	--	--	--
			--	--	--	--
			--	--	--	--
			--	--	--	--
			--	--	--	--
			--	--	--	--
			--	--	--	--
			--	--	--	--
			--	--	--	--
			--	--	--	--
			--	--	--	--
			--	--	--	--
			--	--	--	--
			--	--	--	--
			--	--	--	--
			--	--	--	--
			--	--	--	--
			--	--	--	--
			--	--	--	--
			--	--	--	--
			--	--	--	--
			--	--	--	--
			--	--	--	--
			--	--	--	--
			--	--	--	--
			--	--	--	--
			--	--	--	--
			--	--	--	--
			--	--	--	--
			--	--	--	--
			--	--	--	--
			--	--	--	--
			--	--	--	--
			--	--	--	--
			--	--	--	--
			--	--	--	--
			--	--	--	--
			--	--	--	--
			--	--	--	--
			--	--	--	--
			--	--	--	--
			--	--	--	--
			--	--	--	--
			--	--	--	--
			--	--	--	--
			--	--	--	--
			--	--	--	--
			--	--	--	--
			--	--	--	--
			--	--	--	--
			--	--	--	--
			--	--	--	--
			--	--	--	--
			--	--	--	--
			--	--	--	--
			--	--	--	--
			--	--	--	--
			--	--	--	--
			--	--	--	--
			--	--	--	--
			--	--	--	--
			--	--	--	--
			--	--	--	--
			--	--	--	--
			--	--	--	--
			--	--	--	--
			--	--	--	--
			--	--	--	--
			--	--	--	--
			--	--	--	--
			--	--	--	--
			--	--	--	--
			--	--	--	--
			--	--	--	--
			--	--	--	--
			--	--	--	--
			--	--	--	--
			--	--	--	--
			--	--	--	--
			--	--	--	--
			--	--	--	--
			--	--	--	--
			--	--	--	--
			--	--	--	--
			--	--	--	--
			--	--	--	--
			--	--	--	--
			--	--	--	--
			--	--	--	--
			--	--	--	--
			--	--	--	--
			--	--	--	--
			--	--	--	--
			--	--	--	--
			--	--	--	--
			--	--	--	--
			--	--	--	--
			--	--	--	--
			--	--	--	--
			--	--	--	--
			--	--	--	--
			--	--	--	--
			--	--	--	--
			--	--	--	--
			--	--	--	--
			--	--	--	--
			--	--	--	--
			--	--	--	--
			--	--	--	--
			--	--	--	--
			--	--	--	--
			--	--	--	--
			--	--	--	--
			--	--	--	--
			--	--	--	--
			--	--	--	--
			--	--	--	--
			--	--	--	--
			--	--	--	--
			--	--	--	--
			--	--	--	--
			--	--	--	--
			--	--	--	--
			--	--	--	--
			--	--	--	--
			--	--	--	--
			--	--	--	--
			--	--	--	--
			--	--	--	--
			--	--	--	--
			--	--	--	--
			--	--	--	--
			--	--	--	--
			--	--	--	--
			--	--	--	--
			--	--	--	--
			--	--	--	--
			--	--	--	--
			--	--	--	--
			--	--	--	--
			--	--	--	--
			--	--	--	--
			--	--	--	--
			--	--	--	--
			--	--	--	--
			--	--	--	--
			--	--	--	--
			--	--	--	--
			--	--	--	--
			--	--	--	--
			--	--	--	--
			--	--	--	--
			--	--	--	--
			--	--	--	--
			--	--	--	--
			--	--	--	--
			--	--	--	--
			--	--	--	--
			--	--	--	--
			--	--	--	--
			--	--	--	--
			--	--	--	--
			--	--	--	--
			--	--	--	--
			--	--	--	--
			--	--	--	--
			--	--	--	--
			--	--	--	--
			--	--	--	--
			--	--	--	--
			--	--	--	--
			--	--	--	--
			--	--	--	--
			--	--	--	--
			--	--	--	--
			--	--	--	--
			--	--	--	--
			--	--	--	--
			--	--	--	--
			--	--	--	--
			--	--	--	--
			--	--	--	--
			--	--	--	--
			--	--	--	--
			--	--	--	--
			--	--	--	--
			--	--	--	--
			--	--	--	--
			--	--	--	--
			--	--	--	--
			--	--	--	--
			--	--	--	--
			--	--	--	--
			--	--	--	--
			--	--	--	--
			--	--	--	--
			--	--	--	--
			--	--	--	--
			--	--	--	--
			--	--	--	--
			--	--	--	--
			--	--	--	--
			--	--	--	--
			--	--	--	--
			--	--	--	--
			--	--	--	--
			--	--	--	--
			--	--	--	--
			--	--	--	--
			--	--	--	--
			--	--	--	--
			--	--	--	--
			--	--	--	--
			--	--	--	--
			--	--	--	--
			--	--	--	--
			--	--	--	--
			--	--	--	--
			--	--	--	--
			--	--	--	--
			--	--	--	--
			--	--	--	--
			--	--	--	--
			--	--	--	--
			--	--	--	--
			--	--	--	--
			--	--	--	--
			--	--	--	--
			--	--	--	--
			--	--	--	--
			--	--	--	--
			--	--	--	--
			--	--	--	--
			--	--	--	--
			--	--	--	--
			--	--	--	--
			--	--	--	--
			--	--	--	--
			--	--	--	--
			--	--	--	--
			--	--	--	--
			--	--	--	--
			--	--	--	--
			--	--	--	--
			--	--	--	--
			--	--	--	--
			--	--	--	--
			--	--	--	--
			--	--	--	--
			--	--	--	--
			--	--	--	--
			--	--	--	--
			--	--	--	--
			--	--	--	--
			--	--	--	--
			--	--	--	--
			--	--	--	--
			--	--	--	--
			--	--	--	--
			--	--	--	--
			--	--	--	--
			--	--	--	--
			--	--	--	--
			--	--	--	--
			--	--	--	--
			--	--	--	--
			--	--	--	--
			--	--	--	--
			--	--	--	--
			--	--	--	--
			--	--	--	--
			--	--	--	--
			--	--	--	--
			--	--	--	--
			--	--	--	--
			--	--	--	--
			--	--	--	--
