# Supplementary material for: Voltage control of multiferroic magnon torque for reconfigurable logic-in-memory
Source: Nat Commun. 2024 Jul 16;15:5975. doi: 10.1038/s41467-024-50372-3 (PMC11252438; doi:10.1038/s41467-024-50372-3)
Supplement: Supplementary file 5 — Source Data [file 41467_2024_50372_MOESM5_ESM.zip › Figure 3c data.xlsx]

## Sheet: Sheet1
Voltage	Phase
-8	89.1913
-7.6	88.945
-7.2	88.871
-6.8	89.9229
-6.4	93.5361
-6	91.1024
-5.6	89.756
-5.2	88.9686
-4.8	91.1507
-4.4	89.8274
-4	88.6063
-3.6	91.5428
-3.2	89.6979
-2.8	91.5802
-2.4	89.9064
-2	89.6785
-1.6	89.3111
-1.2	89.6495
-0.8	90.908
-0.4	90.7805
0	91.3728
0.4	93.1493
0.8	89.8722
1.2	93.2356
1.6	93.6523
2	91.9802
2.4	92.7678
2.8	89.3204
3.2	101.427
3.6	9.9475
4	-46.2658
4.4	-75.6808
4.8	-80.3578
5.2	-92.2358
5.6	-89.5058
6	-90.5298
6.4	-90.2318
6.8	-92.1828
7.2	-88.7348
7.6	-90.5028
8	-88.4478
8	-88.9648
7.6	-89.2488
7.2	-88.7368
6.8	-87.8108
6.4	-89.5918
6	-89.7508
5.6	-88.4658
5.2	-87.7828
4.8	-90.2188
4.4	-89.0008
4	-88.7118
3.6	-91.2838
3.2	-90.3748
2.8	-90.1868
2.4	-88.3758
2	-88.8028
1.6	-91.3768
1.2	-91.7028
0.8	-92.0258
0.4	-91.0578
0	-91.3728
-0.4	-91.1158
-0.8	-91.3608
-1.2	-87.0908
-1.6	-91.9078
-2	-91.5838
-2.4	-90.9028
-2.8	-90.8228
-3.2	-93.4778
-3.6	-93.6688
-4	97.9763
-4.4	91.6407
-4.8	91.2181
-5.2	93.0171
-5.6	92.8268
-6	91.806
-6.4	94.7814
-6.8	92.7869
-7.2	92.9418
-7.6	90.6106
-8	88.9666
-8	92.3052
-7.6	87.2693
-7.2	90.7902
-6.8	91.9709
-6.4	86.6138
-6	86.0862
-5.6	87.2286
-5.2	86.3631
-4.8	88.0543
-4.4	85.8702
-4	86.9564
-3.6	90.2423
-3.2	88.8976
-2.8	90.3026
-2.4	89.0729
-2	88.5907
-1.6	90.6546
-1.2	90.8498
-0.8	89.9563
-0.4	90.0648
0	89.3741
0.4	91.3453
0.8	90.0582
1.2	89.0511
1.6	87.2173
2	91.8455
2.4	92.308
2.8	75.8155
3.2	-29.2803
3.6	-60.9298
4	-89.5468
4.4	-88.9848
4.8	-88.8568
5.2	-91.3728
5.6	-89.3478
6	-89.3328
6.4	-92.0148
6.8	-89.4458
7.2	-91.2518
7.6	-90.9378
8	-89.7168
8	-84.4778
7.6	-83.8378
7.2	-66.9728
6.8	-81.7898
6.4	-55.7688
6	-54.5108
5.6	-80.2048
5.2	-85.6218
4.8	-84.8348
4.4	-83.1708
4	-83.3718
3.6	-86.0278
3.2	-83.7758
2.8	-86.4888
2.4	-86.4508
2	-85.5358
1.6	-80.6818
1.2	-82.5428
0.8	-80.0708
0.4	-84.9348
0	-84.5298
-0.4	-82.6728
-0.8	-84.9508
-1.2	-82.6048
-1.6	-78.6158
-2	-85.6698
-2.4	-78.6938
-2.8	-85.0048
-3.2	-90.4578
-3.6	-92.7278
-4	51.7545
-4.4	120.77
-4.8	106.585
-5.2	96.6303
-5.6	101.764
-6	91.8062
-6.4	88.4609
-6.8	89.2061
-7.2	90.7968
-7.6	90.9168
-8	88.4798
